# Supplementary material for: Analysis of Bis(trifluoromethylsulfonyl)imide Interactions with Metal Cations Through a Chemical Informatics Approach
Source: Molecules. 2025 Dec 20;31(1):18. doi: 10.3390/molecules31010018 (PMC12786564; doi:10.3390/molecules31010018)
Supplement: Supplementary file 1 [file molecules-31-00018-s001.zip]

Archive with 1 entries (1 files):
- molecules-3983885-supplementary.pdf
